# Supplementary material for: Effects of Nitrosyl Iron Complexes with Thiol, Phosphate, and Thiosulfate Ligands on Hemoglobin
Source: Int J Mol Sci. 2024 Jun 29;25(13):7194. doi: 10.3390/ijms25137194 (PMC11241041; doi:10.3390/ijms25137194)
Supplement: Supplementary file 1 [file ijms-25-07194-s001.zip]

Archive with 1 entries (1 files):
- ijms-3028077-supplementary.pdf
